# Supplementary material for: Retinoic Acid Mediates Regulation of Network Formation by COUP-TFII and VE-Cadherin Expression by TGFβ Receptor Kinase in Breast Cancer Cells
Source: PLoS One. 2010 Apr 6;5(4):e10023. doi: 10.1371/journal.pone.0010023 (PMC2850308; doi:10.1371/journal.pone.0010023)
Supplement: Table S2 — Cardiovascular Development and Function Genes Regulated by RA. (0.03 MB XLS) [file pone.0010023.s002.xls]

## Sheet: Table S2 - CVS Genes RA
Table S2 - Cardiovascular Development and Function Genes Regulated by RA
Gene Symbol	Description	Fold Change (RA/Control)
ANXA2	annexin A2	2
BDKRB1	bradykinin receptor B1	2
BDKRB2	bradykinin receptor B2	5
CAV1	caveolin 1, caveolae protein, 22kDa	2.5
CAV2	caveolin 2	2
CCL2	chemokine (C-C motif) ligand 2	2
CCND1	cyclin D1	2
CD44	CD44 molecule (Indian blood group)	3.33333
CDH5	cadherin 5, type 2, VE-cadherin (vascular epithelium)	10
CITED2	Cbp/p300-interacting transactivator	-1.9
CRKL	v-crk sarcoma virus CT10 oncogene homolog (avian)-like	1.42857
CSF1R	colony stimulating factor 1 receptor	2
CST3	cystatin C (amyloid angiopathy and cerebral hemorrhage)	1.66667
CTSS	cathepsin S	5
DLG1	discs, large homolog 1 (Drosophila)	1.66667
EFNB2	ephrin-B2	5
EGF	epidermal growth factor (beta-urogastrone)	1.66667
ENG	endoglin (Osler-Rendu-Weber syndrome 1)	1.42857
EPAS1	endothelial PAS domain protein 1	2
EPHB4	EPH receptor B4	-1.5
ESR1	estrogen receptor 1	2
F11R	F11 receptor	1.66667
FGF1	fibroblast growth factor 1 (acidic)	3.33333
FGFR3	fibroblast growth factor receptor 3	-2.2
FOLH1	folate hydrolase (prostate-specific membrane antigen) 1	2.5
FOXM1	forkhead box M1	-2.6
FOXO1	forkhead box O1	1.42857
GBP1	guanylate binding protein 1, interferon-inducible, 67kDa	3.33333
GRN	granulin	1.66667
HMMR	hyaluronan-mediated motility receptor (RHAMM)	-2.8
HMOX1	heme oxygenase (decycling) 1	1.66667
HTATIP2	HIV-1 Tat interactive protein 2, 30kDa	1.66667
ID1	inhibitor of DNA binding 1, dominant negative helix-loop-helix protein	3.33333
IGFBP3	insulin-like growth factor binding protein 3	2.5
IL12A	interleukin 12A	-1.8
IL1RN	interleukin 1 receptor antagonist	3.33333
KLF2	Kruppel-like factor 2 (lung)	-1.6
KLF5	Kruppel-like factor 5 (intestinal)	2
MED1	mediator complex subunit 1	2.5
MET	met proto-oncogene (hepatocyte growth factor receptor)	-2.3
MGP	matrix Gla protein	10
MKL2	MKL/myocardin-like 2	-1.5
NR2F2	nuclear receptor subfamily 2, group F, member 2	3.33333
NRP1	neuropilin 1	2.5
OLR1	oxidized low density lipoprotein (lectin-like) receptor 1	2.5
PLAU	plasminogen activator, urokinase	3.33333
PPAP2B	phosphatidic acid phosphatase type 2B	2.5
PTGES	prostaglandin E synthase	3.33333
QKI	quaking homolog, KH domain RNA binding (mouse)	2
RBPJ	recombination signal binding protein for immunoglobulin kappa J region	-1.6
SCARB1	scavenger receptor class B, member 1	1.66667
SEMA3C	semaphorin 3C	-1.6
SERPINE1	serpin peptidase inhibitor, (plasminogen activator inhibitor type 1)	2
SPRY4	sprouty homolog 4 (Drosophila)	-1.9
TGFB2	transforming growth factor, beta 2	2
TGFB3	transforming growth factor, beta 3	-2.5
TGFBR1	transforming growth factor, beta receptor I (activin A receptor type II-like kinase, 53kDa)	-1.9
TGFBR2	transforming growth factor, beta receptor II (70/80kDa)	2.5
TIMP2	TIMP metallopeptidase inhibitor 2	2.5
TNFRSF12A	tumor necrosis factor receptor superfamily, member 12A	2
TNFSF10	tumor necrosis factor (ligand) superfamily, member 10	3.33333
VAV3	vav 3 guanine nucleotide exchange factor	-2.3
VLDLR	very low density lipoprotein receptor	1.66667
